# Supplementary material for: Increased Resection at DSBs in G2-Phase Is a Unique Phenotype Associated with DNA-PKcs Defects That Is Not Shared by Other Factors of c-NHEJ
Source: Cells. 2022 Jul 2;11(13):2099. doi: 10.3390/cells11132099 (PMC9265841; doi:10.3390/cells11132099)
Supplement: Supplementary file 1 [file cells-11-02099-s001.zip]

Archive with 1 entries (1 files):
- cells-1778064-supplementary.pdf
